# Supplementary material for: On-site single pollen metabolomics reveals varietal differences in phosphatidylinositol synthesis under heat stress conditions in rice
Source: Sci Rep. 2020 Feb 6;10:2013. doi: 10.1038/s41598-020-58869-9 (PMC7005239; doi:10.1038/s41598-020-58869-9)
Supplement: Supplementary file 2 — supplementary material2. [file 41598_2020_58869_MOESM2_ESM.xlsx]

## Sheet: Table S1
Table S1. List of metabolites detected in growing single 'Koshihikari' and 'N22' pollen grains in 26oC and 34oC treatments by using picoPPESI-MS in negative ion mode.
	Metabolites	Molecular formula	Ion type detected	Theoreticalaa m/z	Relative abundance (%)b										Frequency of detectionc						MS/MS shown in
					Koshihikari			Treatment effect (P)		N22			Treatment effect (P)		Kohishikari			N22
					Control	Heat	Heat/Control			Control	Heat	Heat/Control			26oC	34oC		26oC	34oC
Lipid-related metabolites	Oleic Acid	C18H34O2	[M-H]-	281.249	0.108957	0.440263	4.04072	0.2469		0.129555	1.04142	8.03842	0.4364		+++	+++		++	+++				1
	Palmitic acid	C16H32O2	[M-H]-	255.233	0.710274	1.12922	1.58983	0.5093		1.17908	1.71317	1.45297	0.473		+++++	+++++		+++++	+++++				2
	Stearic acid	C18H36O2	[M-H]-	283.264	0.54979	1.03846	1.88884	0.4634		0.672055	1.26487	1.88209	0.4778		+++++	+++++		+++++	+++++				3
	Myristic acid	C14H28O2	[M-H]-	227.202	0.410005	0.611329	1.49103	0.3111		0.404936	1.34143	3.31269	0.1701		+++++	+++++		+++++	+++++				4
	Linolenic Acid	C18H30O2	[M-H]-	277.217	0.126334	0.159777	1.26472	0.778		0.56663	0.311271	0.549338	0.3098		+++++	++		+++++	++++				5
	Arachidic Acid	C20H40O2	[M-H]-	311.296	0.00395221	0.0918154	23.2314	0.201		0.0161354	0.133153	8.2522	0.318		++	++		++	+++				6
	Linoleic acid	C18H32O2	[M-H]-	279.233	0.0297197	0.0405062	1.36294	0.7454		0.0414491	0.222283	5.36278	0.4823		+++	++		+++	++				7
	Palmitoleic acid	C16H30O2	[M-H]-	253.217	0.127982	0.192333	1.50281	0.6141		0.172858	0.452318	2.6167	0.2416		+++	++++		++	+++				8
	Arachidonic Acid (peroxide free)	C20H32O2	[M-H]-	303.233	0.000509777	-	-	-		-	-	-	-		+	-		-	-				9
	Glycerol 3-phosphate	C3H9O6P	[M-H]-	171.006	0.799724	0.39938	0.499397	0.1418		2.86151	0.329769	0.115243	***		+++++	++++		+++++	++++				10
	PA(34:3, 16:1(9Z)/18:2(9Z,12Z)	C37H67O8P1	[M-H]-	669.45	0.38301	0.0412689	0.107749	0.1131		0.740912	0.400995	0.541217	0.3167		++++	++++		++++	+++++				11
	PI(34:3, 16:1(9Z)/18:2(9Z,12Z)	C43H77O13P	[M-H]-	831.503	1.82743	0.935634	0.511994	0.1344		2.23554	3.24874	1.45322	0.5282		+++++	+++++		+++++	+++++		Fig S2		12
	PE(34:3, 16:1(9Z)/18:2(9Z,12Z)	C39H72NO8P	[M-H]-	712.492	0.710137	0.411466	0.579418	0.2493		0.929656	1.16895	1.2574	0.7082		++++	+++++		+++++	+++++				13
	PC(34:3, 16:1(9Z)/18:2(9Z,12Z))	C42H78NO8P	[M-H]-	754.539	-	-	-	-		0.00178459	-	-	-		-	-		+	-				14
	PS(34:3, 16:1(9Z)/18:2(9Z,12Z))	C40H72NO10P	[M-H]-	756.482	0.0357048	-	-	-		0.0426197	0.0193911	0.45498	0.6102		++	-		++	+				15
	PG(34:3, 16:1(9Z)/18:2(9Z,12Z))	C39H72O8P1	[M-H]-	698.489	0.000281031	-	-	-		-	-	-	-		+	-		-	-				16
	PIP3(34:3, 16:1(9Z)/18:2(9Z,12Z))	C43H80O22P4	[M-H]-	1071.4	0.00173951	-	-	-		0.00536164	-	-	-		+	-		+	-				17
	PI(3)P(34:3, 16:1(9Z)/18:2(9Z,12Z))	C43H78O22P2	[M-H]-	911.469	-	-	-	-		-	0.00213878	-	-		-	-		-	+				18
	PA (36:6)	C39H65O8P	[M-H]-	691.434	0.0901444	0.00174048	0.0193077	0.0878		0.17319	0.0482088	0.278359	0.1244		+++	+		+++	++				19
	PI (36:6)	C45H75O13P	[M-H]-	853.487	0.0852098	-	-	-		0.127994	0.0607493	0.474626	0.2219		+++	-		++++	++				20
	PE (36:6)	C41H70NO8P	[M-H]-	734.477	0.127711	0.019307	0.151176	0.0517		0.11927	0.159618	1.33828	0.7633		+++	+++		+++++	++				21
	PC (36:6)	C44H76NO8P	[M-H]-	776.524	-	-	-	-		-	-	-	-		-	-		-	-
	PIP2(34:3, 16:1(9Z)/18:2(9Z,12Z))	C43H78O19P3	[M-H]-	991.436	0.0056713	-	-	-		0.0081962	-	-	-		+	-		+	-				22
	PIP2(38:4, 16:0/22:4(10Z,13Z,16Z,19Z))	C47H85O19P3	[M-H]-	1045.48	0.00121941	-	-	-		-	-	-	-		+	-		-	-				23
	Diacylglycerol (DAG)	C37H66O4	[M-H]-	573.489	-	-	-	-		-	-	-	-		-	-		-	-
	Cytidine diphosphate (CDP)	C9H15N3O11P2	[M-H]-	402.011	0.0601881	0.00574549	0.0954589	0.2685		0.0148074	-	-	-		++	+		++	-				24
	CDP-DAG(16:1(9Z)/18:2(9Z,12Z))	C46H79O14N3P2	[M-H]-	958.496	-	-	-	-		-	0.000356229	-	-		-	-		-	+				25
	CDP-ethanolamine	C11H20N4O11P2	[M-H]-	445.053	0.00508265	-	-	-		0.0013786	-	-	-		++	-		+	-				26
	Choline	C5H14NO	[M-H]-	103.1	0.00159943	-	-	-		-	-	-	-		+	-		-	-				27
	CDP-Choline (Citicoline)	C14H27N4O11P2	[M-H]-	488.108	0.00292436	-	-	-		-	0.00777778	-	-		+	-		-	+				28
	Phosphocholine	C5H14NO4P	[M-H]-	182.059	0.131628	0.0141594	0.107571	0.1207		0.108319	0.0312169	0.288194	0.0732		++++	++		++++	++				29
	TAG(50:4, 16:1(9Z)/18:2(9Z,12Z/16:1(9Z)))	C53H94O6	[M-H]-	825.698	0.0133762	-	-	-		-	-	-	-		+	-		-	-				30
	TAG(52:5, 16:1(9Z)/18:2(9Z,12Z)/18:2(9Z,12Z))	C55H96O6	[M-H]-	851.713	-	-	-	-		-	-	-	-		-	-		-	-
Organic acids	Ascorbic acid	C6H8O6	[M-H]-	175.025	30.478	32.9742	1.0819	0.7789		45.2808	33.12	0.731435	0.2063		+++++	+++++		+++++	+++++		Fig S4-11 in Wada et al. (2019)		31
	Monodehydroascorbic acid	C6H7O6	[M-H]-	174.017	1.17771	0.816761	0.693518	0.3152		1.51542	0.790235	0.521461	0.0863		+++++	+++++		+++++	+++++		Fig S4-10 in Wada et al. (2019)		32
	Dehydroascorbic acid	C6H6O6	[M-H]-	173.009	1.95694	1.13551	0.580249	0.3446		1.17521	3.87999	3.30154	0.0688		+++++	+++++		+++++	+++++				33
	Oxaloacetic acid	C4H4O5	[M-H]-	130.999	0.0223887	0.0162257	0.72473	0.7364		0.0253223	0.100349	3.96288	0.0965		+++	+		++	++++				34
	Succinic acid	C4H6O4	[M-H]-	117.019	5.67386	8.63315	1.52157	0.2651		16.9353	7.9415	0.468932	*		+++++	+++++		+++++	+++++				35
	Phosphoenolpyruvic acid	C3H5O6P	[M-H]-	166.975	0.162565	0.000634921	0.00390565	*		0.0760396	0.0574732	0.755833	0.6474		++++	+		++++	+++				36
	3-phosphoglyceric acid	C3H7O7P	[M-H]-	184.986	0.653944	0.0682053	0.104298	0.1246		0.48617	0.468808	0.964287	0.9504		+++++	+++		+++++	+++				37
	2-Oxoglutaric acid	C5H6O5	[M-H]-	145.014	7.54472	12.189	1.61557	0.3857		6.26514	16.7534	2.67407	0.0763		+++++	+++++		+++++	+++++				38
	Fumaric acid	C4H4O4	[M-H]-	115.004	2.13882	2.45139	1.14614	0.4424		3.64557	2.06221	0.565675	**		+++++	+++++		+++++	+++++				39
	Citric acid	C6H8O7	[M-H]-	191.02	34.7577	16.0709	0.462368	0.0964		23.8766	56.9752	2.38624	**		+++++	+++++		+++++	+++++				40
	Malic acid	C4H6O5	[M-H]-	133.014	69.6489	75.3277	1.08154	0.6395		76.2451	76.1656	0.998957	0.9944		+++++	+++++		+++++	+++++		Fig S4-9 in Wada et al. (2019)		41
	Quinic acid	C7H12O6	[M-H]-	191.056	1.26508	1.48815	1.17632	0.5881		0.918923	1.4975	1.62962	0.1102		+++++	+++++		+++++	+++++				42
	Shikimic acid	C7H10O5	[M-H]-	173.046	0.0688231	0.0946373	1.37508	0.4458		0.0554963	0.054681	0.98531	0.9819		+++++	++++		++	+++				43
	Ferulic acid	C10H10O4	[M-H]-	193.051	0.0134661	-	-	-		0.0232879	0.00641356	0.275403	0.2591		++	-		++	+				44
Amino acids and related metabolites	Serine	C3H7NO3	[M-H]-	104.035	0.604081	0.856312	1.41754	0.6131		1.01253	0.296019	0.292357	*		+++++	+++++		+++++	++++				45
	Proline	C5H9NO2	[M-H]-	114.056	45.1791	20.3356	0.450111	*		88.576	23.4633	0.264895	***		+++++	+++++		+++++	+++++		Fig S4-2 in Wada et al. (2019)		46
	Valine	C5H11NO2	[M-H]-	116.072	0.264481	0.394979	1.49341	0.3104		0.348959	0.095461	0.273559	***		+++++	+++++		+++++	++++				47
	Threonine	C4H9NO3	[M-H]-	118.051	0.409279	0.552418	1.34973	0.406		0.708401	0.267121	0.377076	0.0518		+++++	+++++		+++++	+++++				48
	Cysteine	C3H7NO2S	[M-H]-	120.012	0.0300852	0.0473898	1.57518	0.491		0.0378848	0.0026047	0.0687532	***		+++	+++		++++	+				49
	Leucine, Isoleucine	C6H13NO2	[M-H]-	130.087	0.749589	0.390257	0.520628	0.2427		0.511973	0.124484	0.243146	***		+++++	+++++		+++++	++++				50
	Asparagine	C4H8N2O3	[M-H]-	131.046	0.815116	1.17547	1.44209	0.5518		0.533249	0.539795	1.01228	0.9696		+++++	+++++		+++++	++++		Fig S4-3 in Wada et al. (2019)		51
	Aspartic acid	C4H7NO4	[M-H]-	132.03	9.33776	3.02596	0.324057	*		8.88108	16.229	1.82737	0.1337		+++++	+++++		+++++	+++++		Fig S4-4 in Wada et al. (2019)		52
	Glutamine	C5H10N2O3	[M-H]-	145.062	4.66037	2.99578	0.64282	0.4103		1.89688	3.25813	1.71762	0.4608		+++++	+++++		+++++	+++++		Fig S4-5 in Wada et al. (2019)		53
	Lysine	C6H14N2O2	[M-H]-	145.098	0.0809729	0.0410924	0.507484	0.6428		-	0.0255255	-	-		+++	+++		-	+				54
	Glutamic acid	C5H9NO4	[M-H]-	146.046	5.90611	3.3852	0.573169	0.2246		11.94	10.0876	0.844861	0.759		+++++	+++++		+++++	+++++		Fig S4-6 in Wada et al. (2019)		55
	Methionine	C5H11NO2S	[M-H]-	148.044	0.059726	0.0204962	0.34317	0.1297		0.0417614	0.0027831	0.0666429	**		+++	+++		++++	+		Fig S4-7 in Wada et al. (2019)		56
	Histidine	C6H9N3O2	[M-H]-	154.062	3.44521	1.7352	0.503657	0.2849		1.54326	1.55665	1.00867	0.9767		+++++	+++++		+++++	+++++				57
	Phenylalanine	C9H11NO2	[M-H]-	164.072	0.689259	0.487871	0.707819	0.1822		0.639609	0.170699	0.266881	**		+++++	+++++		+++++	++++		Fig S4-8 in Wada et al. (2019)		58
	Arginine	C6H14N4O2	[M-H]-	173.104	0.245995	0.0461897	0.187767	0.2485		-	0.00453242	-	-		+++	+++		-	+				59
	Tyrosine	C9H11NO3	[M-H]-	180.067	0.547585	0.327974	0.598947	0.1178		0.201284	0.164274	0.81613	0.6014		+++++	+++++		+++++	+++++				60
	Tryptophan	C11H12N2O2	[M-H]-	203.083	0.145498	0.0443214	0.30462	0.1568		0.0471334	0.00518135	0.10993	**		+++++	+++		++++	+				61
	GABA	C4H9NO2	[M-H]-	102.056	0.517162	0.293413	0.567353	0.127		1.28651	0.314511	0.244468	***		+++++	+++++		+++++	++++		Fig S4-1 in Wada et al. (2019)		62
	Glutathione	C10H17N3O6S	[M-H]-	306.077	6.14006	6.01404	0.979476	0.9397		9.29912	4.18721	0.45028	**		+++++	+++++		+++++	+++++		Fig S4-17 in Wada et al. (2019)		63
Carbohydrates	Hex	C6H12O6	[M-H]-	179.056	12.3307	8.44865	0.685175	0.2281		14.2087	13.7566	0.968178	0.9018		+++++	+++++		+++++	+++++		Fig S4-12 in Wada et al. (2019)		64
	Hex	C6H12O6	[M+Cl]-	215.033	41.8661	34.1109	0.814761	0.4091		44.037	41.4001	0.940121	0.833		+++++	+++++		+++++	+++++		Fig S4-15 in Wada et al. (2019)
	Hex2	C12H22O11	[M-H]-	341.109	19.707	19.0509	0.966707	0.923		23.4896	26.9496	1.1473	0.7622		+++++	+++++		+++++	+++++		Fig S4-14 in Wada et al. (2019)		65
	Hex2	C12H22O11	[M+Cl]-	377.086	26.7584	61.4782	2.29753	*		35.3703	48.0145	1.35748	0.2966		+++++	+++++		+++++	+++++		Fig S4-16 in Wada et al. (2019)
	(Hex2)2	C24H44O22	[M-H]-	683.225	3.73551	6.31899	1.6916	0.3168		3.71224	3.86543	1.04127	0.8962		+++++	+++++		+++++	+++++				66
	(Hex2)2	C24H44O22	[M+Cl]-	719.202	1.35179	3.09859	2.29221	0.1066		1.53831	1.81254	1.17827	0.726		+++++	++++		+++++	+++++
	Pentose	C5H10O5	[M-H]-	149.046	0.541373	0.63809	1.17865	0.6192		1.81106	3.76596	2.07942	0.0787		+++++	+++++		+++++	+++++				67
	Pentose	C5H10O5	[M+Cl]-	185.022	0.0735042	0.0237244	0.322763	0.3389		0.0726285	0.0360399	0.496223	0.2383		++++	+++		++++	+++
	Pentose2	C10H18O9	[M-H]-	281.088	0.183464	0.228931	1.24783	0.4868		0.305822	0.356095	1.16439	0.7204		+++++	+++++		+++++	++++				68
	Pentose2	C10H18O9	[M+Cl]-	317.065	-	0.00538865	-	0.3466		-	-	-			-	+		-	-
	HexP	C6H13O9P	[M-H]-	259.022	12.9657	9.44806	0.728699	0.3727		15.3034	6.85887	0.448192	**		+++++	+++++		+++++	+++++				69
	HexP2	C6O12H14P2	[M-H]-	338.989	0.316796	0.0535078	0.168903	0.1367		0.391712	0.0950091	0.242549	*		++++	+++		+++++	+++				70
	HexP3	C6O15H15P3	[M-H]-	418.955	0.0295667	-	-	-		-	-	-	-		++	-		-	-				71
	HexP4	C6O18H16P4	[M-H]-	498.921	0.0130798	-	-	-		-	-	-	-		++	-		-	-				72
	HexP5	C6O21H17P5	[M-H]-	578.888	0.00462585	-	-	-		-	-	-	-		+	-		-	-				73
	HexP6	C6O24H18P6	[M-H]-	658.854	0.000537587	-	-	-		-	-	-	-		+	-		-	-				74
Cell wall-related metabolites	UDP-glucose	C15H24N2O17P2	[M-H]-	565.048	2.13534	1.00611	0.471174	0.121		1.99659	0.81757	0.409484	***		+++++	+++++		+++++	+++++				75
	UDP-D-Xylose, UDP-L-arabinose	C14H22N2O16P2	[M-H]-	535.037	0.247311	0.101652	0.411029	0.1261		0.266444	0.0500865	0.187981	***		++++	++++		+++++	+++				76
	Uridine diphosphate (UDP)	C9H14N2O12P2	[M-H]-	402.995	0.219284	0.0344654	0.157172	0.1384		0.147769	0.101256	0.685228	0.3876		++++	+++		+++++	++++				77
	UDP glucuronic acid	C15H22N2O18P2	[M-H]-	579.027	0.00133741	-	0	-		-	0.00126344	-	-		+	-		-	+				78
	p-Coumaric acid	C9H8O3	[M-H]-	163.04	0.0677872	0.0756458	1.11593	0.7025		0.0462671	0.0225368	0.487102	0.202		+++++	+++++		++++	++				79
	Cinnamic acid	C9H8O2	[M-H]-	147.045	0.00459326	-	-	-		0.0108878	0.00105401	0.0968063	0.1463		++	-		++	+				80
	Sinapyl-alcohol	C11H14O4	[M-H]-	209.082	0.00762971	0.00208177	0.272851	0.5098		0.00651161	-	-	-		+	+		++	-				81
	Coniferyl alcohol	C10H12O3	[M-H]-	179.071	0.00103261	0.00376729	3.64832	0.3877		0.00741651	0.0075884	1.02318	0.9812		+	+		++	++				82
	p-Coumaryl alcohol	C9H10O2	[M-H]-	149.061	0.025019	0.0152007	0.607568	0.3977		0.0206064	0.0444527	2.15722	0.5067		++++	+++		+++	+++				83
	D-Glucuronic acid	C6H10O7	[M-H]-	193.035	0.336316	0.405827	1.20668	0.5782		0.188442	0.309639	1.64315	0.2274		+++++	+++++		+++++	+++++				84
	a-L-Rhamnose	C6H12O5	[M-H]-	163.061	7.46368	1.35561	0.181627	0.0986		3.16069	3.274	1.03585	0.9379		+++++	+++++		+++++	+++++				85
	3-Deoxy-D-manno-oct-2-ulosonic acid (Kdo)	C8H14O8	[M-H]-	237.062	0.949542	1.00827	1.06184	0.7672		1.70828	2.26501	1.3259	0.4333		+++++	+++++		+++++	+++++				86
	Coniferin	C16H22O8	[M-H]-	341.124	-	-	-	-		0.00794025	-	-	-		-	-		+	-				87
	Coniferin	C16H22O8	[M+Cl]-	377.101	-	-	-	-		-	-	-	-		-	-		-	-
	p-Coumaryl alcohol 4-O-glucoside	C15H20O7	[M+Cl]-	347.09	-	-	-	-		-	-	-	-		-	-		-	-
Plant hormons	Gibberellin A3	C19H22O6	[M-H]-	345.134	0.0601661	0.101997	1.69526	0.3258		0.111371	0.322352	2.89439	0.2745		+++	++++		++	+++				88
	3-Indoleacetic Acid	C10H9NO2	[M-H]-	174.056	0.00175113	0.0322772	18.4322	0.1763		0.00566589	0.00107573	0.189861	0.3137		+	++		+	+				89
	trans-Zeatin	C10H13N5O	[M-H]-	218.105	0.09877	0.1686	1.707	0.5092		0.0690235	0.324563	4.70221	0.3754		++++	+++		+++	+++				90
	Kinetin	C10H9N5O	[M-H]-	214.073	0.0150641	0.0102775	0.682255	0.6118		0.00766575	0	0	-		++	++		+	-				91
	Salicylic acid	C7H6O3	[M-H]-	137.024	0.0386902	0.0151055	0.390422	0.0904		0.061796	0.0417486	0.675588	0.5136		+++++	++++		++++	+++				92
	methyl jasmonate	C13H20O3	[M-H]-	223.134	0.00790278	0.00546064	0.690977	0.6476		0.00142296	0.00794317	5.58216	0.4921		++	++		+	+				93
	Jasmonic acid	C12H18O3	[M-H]-	209.118	0.00410178	0.00376729	0.918451	0.9465		-	0.00135453	-	-		+	+		-	+				94
	Abscisic Acid	C15H20O4	[M-H]-	263.129	0.000625	-	-	-		-	0.00801587	-	-		+	-		-	+				95
	1-Aminocyclopropane-1-carboxylic acid(ACC)	C4H7NO2	[M-H]-	100.04	0.000597067	-	-	-		0.00351056	0.0157338	4.48185	0.4446		+	-		++	+				96
	Salicylic acid beta-D-glucoside	C13H16O8	[M-H]-	335.054	-	-	-	-		0.0119257	0.0295369	2.47675	0.3764		-	-		++	++				97
	Benzoyl glucose		[M-H]-	283.082	0.000995914	-	-	-		-	0.00800937	-	-		+	-		-	+				98
	(E)-1-O-Cinnamoyl-beta-D-glucose	C15H18O7	[M-H]-	309.098	-	-	-	-		-	-	-	-		-	-		-	-
	(9R,13R)-12-oxo-phytodienoic acid (OPDA)	C18H28O3	[M-H]-	291.197	-	-	-	-		-	-	-	-		-	-		-	-
	(1R,2R)-4-oxo-5-pentyl-2-cyclopentene-1-octanoic acid (OPC-8)	C18H30O3	[M-H]-	293.212	0.00333428	-	-	-		0.00184748	-	-			+	-		+	-				99
	Isopentenyl pyrophosphate	C5H12O7P2	[M-H]-	244.999	-	-	-	-		0.00855724	0.01809	2.114	0.4679		-	-		+	++				100
	Choline	C5H14NO	[M-H]-	103.1	0.00159943	-	-	-		-	-	-	-		+	-		-	-				101
Other metabolites	ATP	C10H16N5O13P3	[M-H]-	505.988	0.0371323	-	-	-		0.0093107	0.0197568	2.12195	0.6383		++	-		+	+				102
	ADP	C10H15N5O10P2	[M-H]-	426.022	0.59813	0.215319	0.359986	0.2432		0.309925	0.215813	0.69634	0.5121		++++	++++		+++++	+++				103
	AMP	C10H14N5O7P	[M-H]-	346.056	1.83123	1.71731	0.93779	0.8463		3.7975	1.67962	0.442296	*		+++++	+++++		+++++	+++++				104
	Pyrophosphate	H4O7P2	[M-H]-	176.936	0.143029	0.00201478	0.0140865	0.3285		0.00776348	0.0127191	1.63832	0.6624		+++	+		++	++				105
	Adenine	C5H5N5	[M-H]-	134.047	0.671244	0.189623	0.282495	0.0892		0.861372	0.290992	0.337825	*		+++++	+++++		+++++	++++				106
	Salicylic acid b-D-glucoside	C13H16O8	[M-H]-	299.077	0.0227981	0.0192994	0.846535	0.8675		0.103656	0.139728	1.348	0.7444		++	++		++	+				107
Cluster ions	Malic acid+Hex		[M'-H]-	313.078	1.66146	1.26484	0.761284	0.5162		0.679787	1.18432	1.7422	0.3214		+++++	+++++		+++++	+++++					1
	Ascorbate+Hex		[M'-H]-	355.088	0.185464	0.0584186	0.314986	0.0506		0.127175	0.0158489	0.124623	***		+++++	+++		+++++	++					2
	Phosphoric acid+Hex		[M'-H]-	277.033	13.7435	3.73402	0.271694	0.1666		4.3642	2.15105	0.492885	*		+++++	++++		+++++	+++++					3
	Succinate+Hex		[M'-H]-	297.083	0.847674	1.04259	1.22994	0.6375		1.82142	0.870319	0.477824	0.0511		+++++	+++++		+++++	+++++					4
	Proline+Hex		[M'-H]-	294.119	47.9719	26.9661	0.562123	0.0834		54.0867	33.5844	0.620937	*		+++++	+++++		+++++	+++++					5
	Cysteine+Hex		[M'-H]-	300.076	0.0459932	0.0312265	0.678938	0.5915		0.0349765	-	-	-		+++	+++		+++	-		Fig S4-18 in Wada et al. (2019)			6
	Asparatic acid+Hex		[M'-H]-	312.094	0.38925	0.0256586	0.0659181	**		0.291804	0.269118	0.922258	0.8848		+++++	++		++++	++++					7
	Glutamic acid+Hex		[M'-H]-	326.109	0.433661	0.0847399	0.195406	*		0.535697	0.385125	0.718922	0.5045		+++++	++++		+++++	++++					8
	Glutathione+Hex		[M'-H]-	486.14	-	-	-	-		-	0.00153547	-	-		-	-		-	+					9
	Malic acid+Hex2		[M'-H]-	475.13	2.55636	5.92507	2.31777	0.0474		2.92659	2.86451	0.978789	0.9409		+++++	+++++		+++++	+++++					10
	Phosphoric acid+Hex2		[M'-H]-	439.086	23.1953	29.3569	1.26564	0.5147		16.7672	15.8602	0.945908	0.846		+++++	+++++		+++++	+++++					11
	Succinate+Hex2		[M'-H]-	459.136	0.850828	2.03117	2.38729	0.0601		2.68416	1.7794	0.662924	0.2038		+++++	+++++		+++++	+++++					12
	Ascorbate+Hex2		[M'-H]-	517.141	0.96801	1.42086	1.46782	0.387		1.55416	1.04632	0.673239	0.2247		+++++	++++		+++++	+++++					13
	Proline+Hex2		[M'-H]-	456.172	40.1045	43.4368	1.08309	0.8059		55.061	37.9668	0.689539	0.1564		+++++	+++++		+++++	+++++					14
	Glutamic acid+Hex2		[M'-H]-	488.162	0.736291	0.789171	1.07182	0.9106		1.91211	3.96678	2.07456	0.4843		+++++	+++		+++++	++++					15
	Asparatic acid+Hex2		[M'-H]-	474.147	2.00067	1.1622	0.580908	0.3815		1.91311	4.6913	2.45219	0.3338		+++++	++++		+++++	+++++					16
	Cysteine+Hex2		[M'-H]-	462.129	0.062636	0.0741618	1.18401	0.7755		0.032142	0.0111759	0.347704	0.312		+++	+++		++	+					17
	Alanine+Hex2		[M'-H]-	430.157	0.670053	1.03035	1.53772	0.464		1.08508	0.626665	0.577526	0.1067		+++++	++++		+++++	++++					18
	HexP+Hex2		[M'-H]-	601.139	3.81277	5.62186	1.47448	0.3291		4.77892	2.49877	0.522873	*		+++++	+++++		+++++	+++++					19
	Serine+Hex2		[M'-H]-	446.152	1.17043	1.84977	1.58042	0.264		1.71175	1.46805	0.857628	0.7064		+++++	+++++		+++++	+++++					20
	Glutathione+Hex2		[M'-H]-	648.193	0.577775	0.568867	0.984583	0.9782		0.65666	0.220726	0.336135	*		++++	++++		+++++	++					21
a All the theoretical values are quoted from Metlin (http://metlin.scripps.edu/index.php). b Values were calculated as a percentage to the base peak. Data indicate the mean values (n=8-16). ND indicates not detected. Significant difference at P = 0.05, 0.01, and 0.001 between treatments is indicated by *, **, and ***, respectively. c Signal detected (+); Signal not detected (-). Frequencies of de…
